# Supplementary material for: BacSeq: A User-Friendly Automated Pipeline for Whole-Genome Sequence Analysis of Bacterial Genomes
Source: Microorganisms. 2023 Jul 6;11(7):1769. doi: 10.3390/microorganisms11071769 (PMC10385524; doi:10.3390/microorganisms11071769)
Supplement: Supplementary file 1 [file microorganisms-11-01769-s001.zip]

Archive with 1 entries (1 files):
- microorganisms-2456143-supplementary.xlsx
