# Supplementary material for: BacSeq: A User-Friendly Automated Pipeline for Whole-Genome Sequence Analysis of Bacterial Genomes
Source: Microorganisms. 2023 Jul 6;11(7):1769. doi: 10.3390/microorganisms11071769 (PMC10385524; doi:10.3390/microorganisms11071769)
Supplement: Supplementary file 1 [file microorganisms-11-01769-s001.zip › microorganisms-2456143-supplementary.xlsx]

## Sheet: multiqc_fastqc
Sample	Filename	File type	Encoding	Total sequences	Sequences flagged as poor quality	Sequence length	%GC	total_deduplicated_percentage	avg_sequence_length	basic_statistics	per_base_sequence_quality	per_sequence_quality_scores	per_base_sequence_content	per_sequence_GC_content	per_base_N_content	sequence_length_distribution	sequence_duplication_levels	overrepresented_sequences	adapter_content
PA020.IS350_1	PA020.IS350_1.fq.gz	Conventional base calls	Illumina 1.5	4322968	0	150	38	82.6559	150	pass	pass	pass	pass	pass	pass	pass	pass	pass	pass
PA020.IS350_2	PA020.IS350_2.fq.gz	Conventional base calls	Illumina 1.5	4322968	0	150	39	82.0954	150	pass	pass	pass	pass	pass	pass	pass	pass	pass	pass
PA025.IS350_1	PA025.IS350_1.fq.gz	Conventional base calls	Illumina 1.5	4350518	0	150	39	78.5105	150	pass	pass	pass	pass	warn	pass	pass	pass	pass	pass
PA025.IS350_2	PA025.IS350_2.fq.gz	Conventional base calls	Illumina 1.5	4350518	0	150	39	78.1829	150	pass	pass	pass	pass	warn	pass	pass	pass	pass	pass
ST001.IS350_1	ST001.IS350_1.fq.gz	Conventional base calls	Illumina 1.5	4352209	0	150	39	80.0157	150	pass	pass	pass	pass	warn	pass	pass	pass	pass	pass
ST001.IS350_2	ST001.IS350_2.fq.gz	Conventional base calls	Illumina 1.5	4352209	0	150	39	79.6805	150	pass	pass	pass	warn	warn	pass	pass	pass	pass	pass
ST009.IS350_1	ST009.IS350_1.fq.gz	Conventional base calls	Illumina 1.5	4342808	0	150	39	78.6496	150	pass	pass	pass	pass	warn	pass	pass	pass	pass	pass
ST009.IS350_2	ST009.IS350_2.fq.gz	Conventional base calls	Illumina 1.5	4342808	0	150	39	78.4588	150	pass	pass	pass	pass	pass	pass	pass	pass	pass	pass
ST010.IS350_1	ST010.IS350_1.fq.gz	Conventional base calls	Illumina 1.5	4341048	0	150	39	78.6991	150	pass	pass	pass	pass	warn	pass	pass	pass	pass	pass
ST010.IS350_2	ST010.IS350_2.fq.gz	Conventional base calls	Illumina 1.5	4341048	0	150	39	78.2224	150	pass	pass	pass	pass	warn	pass	pass	pass	pass	pass
ST024.IS350_1	ST024.IS350_1.fq.gz	Conventional base calls	Illumina 1.5	4340526	0	150	39	81.1827	150	pass	pass	pass	pass	warn	pass	pass	pass	pass	pass
ST024.IS350_2	ST024.IS350_2.fq.gz	Conventional base calls	Illumina 1.5	4340526	0	150	39	81.1492	150	pass	pass	pass	pass	warn	pass	pass	pass	pass	pass
ST028.IS350_1	ST028.IS350_1.fq.gz	Conventional base calls	Illumina 1.5	4294531	0	150	46	88.0542	150	pass	pass	pass	pass	fail	pass	pass	pass	pass	pass
ST028.IS350_2	ST028.IS350_2.fq.gz	Conventional base calls	Illumina 1.5	4294531	0	150	47	88.0008	150	pass	pass	pass	pass	fail	pass	pass	pass	pass	pass
ST032.IS350_1	ST032.IS350_1.fq.gz	Conventional base calls	Illumina 1.5	4346742	0	150	39	78.3066	150	pass	pass	pass	pass	warn	pass	pass	pass	pass	pass
ST032.IS350_2	ST032.IS350_2.fq.gz	Conventional base calls	Illumina 1.5	4346742	0	150	39	78.4178	150	pass	pass	pass	pass	pass	pass	pass	pass	pass	pass
ST034.IS350_1	ST034.IS350_1.fq.gz	Conventional base calls	Illumina 1.5	4347938	0	150	39	80.3626	150	pass	pass	pass	pass	warn	pass	pass	pass	pass	pass
ST034.IS350_2	ST034.IS350_2.fq.gz	Conventional base calls	Illumina 1.5	4347938	0	150	39	80.6817	150	pass	pass	pass	pass	warn	pass	pass	pass	pass	pass
ST035.IS350_1	ST035.IS350_1.fq.gz	Conventional base calls	Illumina 1.5	4348076	0	150	39	77.9061	150	pass	pass	pass	pass	warn	pass	pass	pass	pass	pass
ST035.IS350_2	ST035.IS350_2.fq.gz	Conventional base calls	Illumina 1.5	4348076	0	150	39	78.1476	150	pass	pass	pass	pass	warn	pass	pass	pass	pass	pass
ST036.IS350_1	ST036.IS350_1.fq.gz	Conventional base calls	Illumina 1.5	4348008	0	150	39	80.0343	150	pass	pass	pass	pass	warn	pass	pass	pass	pass	pass
ST036.IS350_2	ST036.IS350_2.fq.gz	Conventional base calls	Illumina 1.5	4348008	0	150	39	79.6792	150	pass	pass	pass	warn	warn	pass	pass	pass	pass	pass
YL005.IS350_1	YL005.IS350_1.fq.gz	Conventional base calls	Illumina 1.5	4349124	0	150	39	78.3623	150	pass	pass	pass	pass	warn	pass	pass	pass	pass	pass
YL005.IS350_2	YL005.IS350_2.fq.gz	Conventional base calls	Illumina 1.5	4349124	0	150	39	78.2433	150	pass	pass	pass	warn	warn	pass	pass	pass	pass	pass
YL006.IS350_1	YL006.IS350_1.fq.gz	Conventional base calls	Illumina 1.5	4348220	0	150	39	79.3532	150	pass	pass	pass	warn	warn	pass	pass	pass	pass	pass
YL006.IS350_2	YL006.IS350_2.fq.gz	Conventional base calls	Illumina 1.5	4348220	0	150	39	79.3147	150	pass	pass	pass	warn	warn	pass	pass	pass	pass	pass
